# Supplementary material for: Public and Healthcare Provider Receptivity toward the Retention of Dried Blood Spot Cards and Their Usage for Extended Genetic Testing in Hong Kong
Source: Int J Neonatal Screen. 2023 Aug 11;9(3):45. doi: 10.3390/ijns9030045 (PMC10443280; doi:10.3390/ijns9030045)
Supplement: Supplementary file 1 [file IJNS-09-00045-s001.zip]

Archive with 2 entries (2 files):
- Supplementary Materials_Survey (Healthcare Providers).pdf
- Supplementary Materials_Survey (Parents).pdf
